# Supplementary material for: Phylogenetic Groups, Pathotypes and Antimicrobial Resistance of Escherichia coli Isolated from Western Lowland Gorilla Faeces (Gorilla gorilla gorilla) of Moukalaba-Doudou National Park (MDNP)
Source: Pathogens. 2022 Sep 23;11(10):1082. doi: 10.3390/pathogens11101082 (PMC9607589; doi:10.3390/pathogens11101082)
Supplement: Supplementary file 1 [file pathogens-11-01082-s001.zip]

Archive with 1 entries (1 files):
- pathogens-1822342-supplementary.pdf
